# Supplementary material for: Assessing the assessments: Taking stock of learning outcomes data in India
Source: Int J Educ Dev. 2021 Jul;84:102409. doi: 10.1016/j.ijedudev.2021.102409 (PMC8246517; doi:10.1016/j.ijedudev.2021.102409)
Supplement: Supplementary file 1 [file mmc1.csv]

State/District	Change/Levels	Subject	Grade	Share persistent	Share sampling	Share other	Share persistent (alt method)	Share sampling (alt method)	Share other (alt method)
District	Changes	Math	3	24%	15%	61%	NA	NA	NA
District	Changes	Reading	3	12%	21%	67%	NA	NA	NA
District	Levels	Math	3	76%	5%	19%	NA	NA	NA
District	Levels	Reading	3	72%	7%	22%	NA	NA	NA
State	Changes	Math	3	67%	7%	26%	67%	7%	26%
State	Changes	Math	5	65%	6%	30%	45%	6%	50%
State	Changes	Reading	3	56%	8%	36%	47%	8%	44%
State	Changes	Reading	5	52%	7%	41%	42%	7%	52%
State	Levels	Math	3	95%	1%	4%	95%	1%	4%
State	Levels	Math	5	95%	1%	5%	92%	1%	8%
State	Levels	Reading	3	93%	1%	6%	91%	1%	7%
State	Levels	Reading	5	91%	1%	7%	89%	1%	9%
